# Supplementary material for: An IMD-like pathway mediates both endosymbiont control and host immunity in the cereal weevil Sitophilus spp
Source: Microbiome. 2018 Jan 8;6:6. doi: 10.1186/s40168-017-0397-9 (PMC5759881; doi:10.1186/s40168-017-0397-9)
Supplement: Supplementary file 2 — imd and relish inhibition by RNAi in S. zeamais (a) and S. oryzae (b). imd and relish expressions were measured by RT-qPCR in bacteriomes and carcasses. Tissues were dissected 6 h following either PBS or TCT injection, 6 days after gfp, imd, or relish dsRNA injection. Gene expression was normalized by the geometric mean of two housekeeping gene expressions, rpl29 and mdh. Raw data (mean ± SD) as well as inhibition percentages are provided. Percentages were calculated as follows:\documentclass[12pt]{minimal} \usepackage{amsmath} \usepackage{wasysym} \usepackage{amsfonts} \usepackage{amssymb} \usepackage{amsbsy} \usepackage{mathrsfs} \usepackage{upgreek} \setlength{\oddsidemargin}{-69pt} \begin{document}$$ \%=\left(1-\frac{imd\ \mathrm{RNAi}\ \mathrm{or}\ relish\ \mathrm{RNAi}\ }{gfp\ \mathrm{RNAi}\ }\right)\times 100 $$\end{document}%=1−imdRNAi orrelishRNAigfpRNAi×100; using the mean of five independent measurements for each value. Asterisks indicate a significant difference between a condition and its corresponding gfp RNAi control based on a Welch’s t test (*p < 0.05; **p < 0.01; ***p < 0.001). (XLSX 11 kb) [file 40168_2017_397_MOESM2_ESM.xlsx]

## Sheet: Feuil1
	Additional file 2: imd and relish inhibition by RNAi in S. zeamais (A) and S. oryzae (B).
	A. S. zeamais		imd relative expression x100		% inhibition	relish relative expression x100		% inhibition
			gfp RNAi	imd RNAi	imd RNAi	gfp RNAi	relish RNAi	relish RNAi
	Bacteriome	PBS	4,99 ± 1,92	0,26 ± 0,09	95% ***	5,34 ± 1,09	0,74 ± 0,08	86% ***
		TCT	8,57 ± 1,71	0,58 ± 0,17	93% ***	5,52 ± 0,81	1,16 ± 0,39	79% ***
	Carcass	PBS	10,18 ± 4,24	0,23 ± 0,03	98% **	2,37 ± 0,23	0,57 ± 0,06	76% ***
		TCT	10,46 ± 1,60	1,32 ± 0,45	87% ***	5,72 ± 0,52	0,71 ± 0,16	88% ***
	B. S. oryzae		imd relative expression x100		% inhibition	relish relative expression x100		% inhibition
			gfp RNAi	imd RNAi	imd RNAi	gfp RNAi	relish RNAi	relish RNAi
	Bacteriome	PBS	162,38 ± 54,23	6,10 ± 1,75	96% ***	168,57 ± 25,70	13,89 ± 2,87	92% ***
		TCT	221,72 ± 22,07	3,31 ± 0,46	97% **	132,85 ± 5,39	13,19 ± 3,84	90% **
	Carcass	PBS	72,59 ± 21,53	5,95 ±1,79	92% ***	33,23 ± 5,68	6,96 ± 0,26	79% ***
		TCT	90,84 ± 17,68	3,68 ± 1,06	96% **	94,67 ± 10,36	9,05 ± 1,52	90% ***
