# Supplementary material for: An IMD-like pathway mediates both endosymbiont control and host immunity in the cereal weevil Sitophilus spp
Source: Microbiome. 2018 Jan 8;6:6. doi: 10.1186/s40168-017-0397-9 (PMC5759881; doi:10.1186/s40168-017-0397-9)
Supplement: Supplementary file 3 — List of primers used for dsRNA synthesis and RT-qPCR. (XLSX 12 kb) [file 40168_2017_397_MOESM3_ESM.xlsx]

## Sheet: Feuil1
	Additional file 3: List of primers used for dsRNA synthesis and RT-qPCR.
		Primers	Sequence (5'-3')			Primers	Sequence (5'-3')
	S. zeamais	5-imd	ATCCGGTAACCGAAGACGATA		S. oryzae	5-imd	ACAGGAGCAGTTTTCGTTCG
		3-imd	ACAGTGGCTTTTTTAGTACCATTG			3-imd	GTTCAACCTTTGGGGTTCC
		5-relish	CGTGGGCTTGAACAAAAAGGA			5-relish	CCAACATGGCGGATCCCATA
		3-relish	GGTGTTGCCATGACCATCCA			3-relish	CGGGTGACGCTTAAACCATC
		5-imd-T7	TAATACGACTCACTATAGGGACACAGGAACAGTTTTCGTTCG			5-imd-T7	TAATACGACTCACTATAGGGACACAGGAACAGTTTTCGTTCG
		3-imd-T7	TAATACGACTCACTATAGGGCGAATCCAATCCAGCAAGAACTG			3-imd-T7	TAATACGACTCACTATAGGGCGAATCCAATCCAGCAAGAACTG
		5-relish-T7	TAATACGACTCACTATAGGGCCAACATGGCGGATCCCATA			5-relish-T7	TAATACGACTCACTATAGGGCCAACATGGCGGATCCCATA
		3-relish-T7	TAATACGACTCACTATAGGGCGGGTGACGCTTAAACCATC			3-relish-T7	TAATACGACTCACTATAGGGCGGGTGACGCTTAAACCATC
		5-coleoptericinA	GAATAGATACAACGGGGGTCA			5-coleoptericinA	GAATAGATACAACGGGGGTCA
		3-coleoptericinA	CTACCATCTGACACTTCCTC			3-coleoptericinA	CTACCATCTGACACTTCCTC
		5-coleoptericinB	CTGATGTTGGCCACTATCGC			5-coleoptericinB	CAGTTACATTTCGCCCCCTA
		3-coleoptericinB	CCATGCTGGTTCACTTCCAC			3-coleoptericinB	GGCTGCTGGGTCCTCTAATA
		5-sarcotoxin	AGTCACAAAGGAACAATTTTGG			5-sarcotoxin	AGTCACAAAGGAACAATTTTGG
		3-sarcotoxin	AGAAGCCGTCACGTCCGTTC			3-sarcotoxin	AGAAGCCGTCACGTCCGTTC
		5-mdh	CCAAGAACAACAAACAACCG			5-mdh	CCAAGAACAACAAACAACCG
		3-mdh	CTACACCAGGGAAGATGTAT			3-mdh	CTACACCAGGGAAGATGTAT
		5-rpl29	TGGCCAAGTCCAAGAATCACA			5-rpl29	TGGCCAAGTCCAAGAATCACA
		3-rpl29	TTCTTGGCGCTAGCTTGTCTT			3-rpl29	TTCTTGGCGCTAGCTTGTCTT
